# Supplementary material for: Competing health risks associated with the COVID-19 pandemic and early response: A scoping review
Source: PLoS One. 2022 Aug 29;17(8):e0273389. doi: 10.1371/journal.pone.0273389 (PMC9423636; doi:10.1371/journal.pone.0273389)
Supplement: S1 Data — (XLSX) [file pone.0273389.s002.xlsx]

## Sheet: Sheet1
Topic	First author last name, Year of Pub	Title
Human Immondeficiency Virus (HIV)	Operario 2020	Prioritizing Community Partners and Community HIV Workers in the COVID-19 Pandemic
Human Immondeficiency Virus (HIV)	Ongole 2020	Sustaining essential healthcare in Africa during the COVID-19 pandemic
Human Immondeficiency Virus (HIV)	Oladele 2020	The impact of COVID-19 on HIV financing in Nigeria: a call for proactive measures
Human Immondeficiency Virus (HIV)	Nyasulu 2020	The effects of coronavirus disease 2019 pandemic on the South African health system: A call to maintain essential health services
Human Immondeficiency Virus (HIV)	Nosyk 2020	Contact tracing for COVID-19: An opportunity to reduce health disparities and End the HIV/AIDS Epidemic in the US
Human Immondeficiency Virus (HIV)	Nordling 2020	Tested by HIV and TB, South Africa confronts new pandemic
Human Immondeficiency Virus (HIV)	Sands 2020	HIV, tuberculosis, and malaria: how can the impact of COVID-19 be minimised?
Human Immondeficiency Virus (HIV)	Beima-Sofie 2020	"Keep It Going if You Can": HIV Service Provision for Priority Populations During the COVID-19 Pandemic in Seattle, WA
Human Immondeficiency Virus (HIV)	Coker 2020	Things must not fall apart: the ripple effects of the COVID-19 pandemic on children in sub-Saharan Africa
Human Immondeficiency Virus (HIV)	Eghtessadi 2020	Safeguarding gains in the sexual and reproductive health and AIDS response amidst COVID-19: The role of African civil society
Human Immondeficiency Virus (HIV)	Dyer 2020	The Psychosocial Effects of the COVID-19 Pandemic on Youth Living with HIV in Western Kenya
Human Immondeficiency Virus (HIV)	Bonn 2020	Addressing the Syndemic of HIV, Hepatitis C, Overdose, and COVID-19 Among People Who Use Drugs: The Potential Roles for Decriminalization and Safe Supply
Human Immondeficiency Virus (HIV)	Sohn 2020	Know your epidemic, know your response: understanding and responding to the heterogeneity of the COVID-19 epidemics across Southeast Asia
Human Immondeficiency Virus (HIV)	Rebeiro 2020	Implications of COVID-19 for HIV Research: data sources, indicators and longitudinal analyses
Human Immondeficiency Virus (HIV)	Nachega 2020	From Easing Lockdowns to Scaling-Up Community-Based COVID-19 Screening, Testing, and Contact Tracing in Africa - Shared Approaches, Innovations, and Challenges to Minimize Morbidity and Mortality
Human Immondeficiency Virus (HIV)	Mukwenha 2020	Maintaining robust HIV and tuberculosis services in the COVID-19 era: A public health dilemma in Zimbabwe
Human Immondeficiency Virus (HIV)	Mukumbang 2020	Desperate times call for desperate measures: Adapting antiretroviral service delivery in the context of the COVID-19 pandemi
Human Immondeficiency Virus (HIV)	AbdoolKarim 2020	COVID-19 affects HIV and tuberculosis care
Human Immondeficiency Virus (HIV)	Adepoju 2020	Tuberculosis and HIV responses threatened by COVID-19
Human Immondeficiency Virus (HIV)	Chenneville 2020	The Impact of COVID-19 on HIV Treatment and Research: A Call to Action
Human Immondeficiency Virus (HIV)	Ciccullo 2020	The need to continue testing for HIV, even during the coronavirus disease 2019 (COVID-19) pandemic
Human Immondeficiency Virus (HIV)	Golin 2020	PEPFAR's response to the convergence of the HIV and COVID-19 pandemics in Sub-Saharan Africa
Human Immondeficiency Virus (HIV)	Gedela 2020	COVID-19 Lockdown in Indonesia: Greater Investment Will Be Needed to Mitigate the Impact on People Living With HIV
Human Immondeficiency Virus (HIV)	Iversen 2020	COVID-19, HIV and key populations: cross-cutting issues and the need for population-specific responses
Human Immondeficiency Virus (HIV)	Kay 2020	It Ain't Over Till It's Over: The Triple Threat of COVID-19, TB, and HIV
Human Immondeficiency Virus (HIV)	Keene 2020	How COVID-19 could benefit tuberculosis and HIV services in South Africa
Human Immondeficiency Virus (HIV)	Joska 2020	COVID-19: Increased Risk to the Mental Health and Safety of Women Living with HIV in South Africa
Human Immondeficiency Virus (HIV)	Kimani 2020	The effects of COVID-19 on the health and socio-economic security of sex workers in Nairobi, Kenya: Emerging intersections with HIV
Human Immondeficiency Virus (HIV)	Marziali 2020	Physical Distancing in COVID-19 May Exacerbate Experiences of Social Isolation among People Living with HIV
Human Immondeficiency Virus (HIV)	McLinden 2020	HIV and Food Insecurity: A Syndemic Amid the COVID-19 Pandemic
Human Immondeficiency Virus (HIV)	Pastakia 2020	Preserving two decades of healthcare gains for africa in the Covid-19 era
Human Immondeficiency Virus (HIV)	Pastakia 2020	Preserving 2 decades of healthcare gains for Africa in the coronavirus disease 2019 era
Human Immondeficiency Virus (HIV)	Patel 2020	HIV Prevention and Treatment in the Context of the COVID-19 in the Bronx, New York: Implications for Practice and Research
Human Immondeficiency Virus (HIV)	Pinto 2020	COVID-19 Pandemic Disrupts HIV Continuum of Care and Prevention: Implications for Research and Practice Concerning Community-Based Organizations and Frontline Providers
Human Immondeficiency Virus (HIV)	Madhi 2020	COVID-19 lockdowns in low- and middle-income countries: Success against COVID-19 at the price of greater costs
Human Immondeficiency Virus (HIV)	Sagaon-Teyssier 2020	The COVID-19 response must integrate people living with HIV needs in Sub-Saharan Africa: the case of Mali
Human Immondeficiency Virus (HIV)	Traub 2020	Multimonth Dispensing of Antiretroviral Therapy Protects the Most Vulnerable From 2 Pandemics at Once
Human Immondeficiency Virus (HIV)	TwahirwaRwema 2020	COVID-19 Across Africa: Epidemiologic Heterogeneity and Necessity of Contextually Relevant Transmission Models and Intervention Strategies
Human Immondeficiency Virus (HIV)	Quilantang 2020	Reimagining the Future of HIV Service Implementation in the Philippines Based on Lessons from COVID-19
Human Immondeficiency Virus (HIV)	Quirke 2020	Virtual HIV pre-exposure prophylaxis outpatient service in the era of COVID-19
Human Immondeficiency Virus (HIV)	Rhodes 2020	A Rapid Qualitative Assessment of the Impact of the COVID-19 Pandemic on a Racially/Ethnically Diverse Sample of Gay, Bisexual, and Other Men who Have Sex with Men Living with HIV in the US South
Human Immondeficiency Virus (HIV)	Vrazo 2020	Adapting HIV services for pregnant and breastfeeding women, infants, children, adolescents and families in resource-constrained settings during the COVID-19 pandemic
Human Immondeficiency Virus (HIV)	Wilkinson 2020	The time is now: expedited HIV differentiated service delivery during the COVID-19 pandemic
Human Immondeficiency Virus (HIV)	Sun 2020	Challenges to HIV Care and Psychological Health During the COVID-19 Pandemic Among People Living with HIV in China
Human Immondeficiency Virus (HIV)	Zang 2020	The potential epidemiological impact of COVID-19 on the HIV/AIDS epidemic and the cost-effectiveness of linked, opt-out HIV testing: A modeling study in six US cities
Human Immondeficiency Virus (HIV)	Stanford 2020	Routine Screening for HIV in an Urban Emergency Department During the COVID-19 Pandemic
Human Immondeficiency Virus (HIV)	Spinelli 2020	Viral suppression rates in a safety-net HIV clinic in San Francisco destabilized during COVID-19
Human Immondeficiency Virus (HIV)	Ridgway 2020	HIV Care Continuum and COVID-19 Outcomes Among People Living with HIV During the COVID-19 Pandemic, Chicago, IL
Human Immondeficiency Virus (HIV)	Quiros-Roldan 2020	Consequences of the COVID-19 pandemic on the continuum of care in a cohort of people living with HIV followed in a single center of Northern Italy
Human Immondeficiency Virus (HIV)	Qiao 2020	Disparity in HIV Service Interruption in the Outbreak of COVID-19 in South Carolina
Human Immondeficiency Virus (HIV)	Torres 2020	Impact of COVID-19 Pandemic on Sexual Minority Populations in Brazil: An Analysis of Social/Racial Disparities in Maintaining Social Distancing and a Description of Sexual Behavior
Human Immondeficiency Virus (HIV)	Rogers 2020	Adapting Substance Use Treatment for HIV Affected Communities During COVID-19: Comparisons Between a Sexually Transmitted Infections (STI) Clinic and a Local Community Based Organization
Human Immondeficiency Virus (HIV)	Mgbako 2020	COVID-19, Telemedicine, and Patient Empowerment in HIV Care and Research
Human Immondeficiency Virus (HIV)	Mhango 2020	COVID-19 Lockdowns: Impact on Facility-Based HIV Testing and the Case for the Scaling Up of Home-Based Testing Services in Sub-Saharan Africa
Human Immondeficiency Virus (HIV)	Luis 2020	Evolving ART crisis for people living with HIV in Indonesia
Human Immondeficiency Virus (HIV)	Lesosky 2020	Modelling the impact of COVID-19 on HIV
Human Immondeficiency Virus (HIV)	Lagat 2020	Impact of the COVID-19 Pandemic on HIV Testing and Assisted Partner Notification Services, Western Kenya
Human Immondeficiency Virus (HIV)	Ponticiello 2020	"Everything is a Mess": How COVID-19 is Impacting Engagement with HIV Testing Services in Rural Southwestern Uganda
Human Immondeficiency Virus (HIV)	Pierre 2020	Attendance to HIV Antiretroviral Collection Clinic Appointments During COVID-19 Lockdown. A Single Center Study in Kigali, Rwanda
Human Immondeficiency Virus (HIV)	Peavy 2020	Rapid Implementation of Service Delivery Changes to Mitigate COVID-19 and Maintain Access to Methadone Among Persons with and at High-Risk for HIV in an Opioid Treatment Program
Human Immondeficiency Virus (HIV)	Menza 2020	Rapid Uptake of Home-Based HIV Self-testing During Social Distancing for SARS-CoV2 Infection in Oregon
Human Immondeficiency Virus (HIV)	Linnemayr 2020	HIV Care Experiences During the COVID-19 Pandemic: Mixed-Methods Telephone Interviews with Clinic-Enrolled HIV-Infected Adults in Uganda
Human Immondeficiency Virus (HIV)	Kowalska 2020	HIV care in times of the COVID-19 crisis - Where are we now in Central and Eastern Europe?
Human Immondeficiency Virus (HIV)	Jiang 2020	Maintaining HIV care during the COVID-19 pandemic
Human Immondeficiency Virus (HIV)	Jewell 2020	Understanding the impact of interruptions to HIV services during the COVID-19 pandemic: A modelling study
Human Immondeficiency Virus (HIV)	Jewell 2020	Potential effects of disruption to HIV programmes in sub-Saharan Africa caused by COVID-19: results from multiple mathematical models
Human Immondeficiency Virus (HIV)	Kay 2020	From HIV to Coronavirus: AIDS Service Organizations Adaptative Responses to COVID-19, Birmingham, Alabama
Human Immondeficiency Virus (HIV)	Hogan 2020	Potential impact of the COVID-19 pandemic on HIV, tuberculosis, and malaria in low-income and middle-income countries: a modelling study
Human Immondeficiency Virus (HIV)	Hofman 2020	The unanticipated costs of COVID-19 to South Africa's quadruple disease burden
Human Immondeficiency Virus (HIV)	Hochstatter 2020	Potential Influences of the COVID-19 Pandemic on Drug Use and HIV Care Among People Living with HIV and Substance Use Disorders: Experience from a Pilot mHealth Intervention
Human Immondeficiency Virus (HIV)	Hoagland 2020	Telemedicine as a tool for PrEP delivery during the COVID-19 pandemic in a large HIV prevention service in Rio de Janeiro-Brazil
Human Immondeficiency Virus (HIV)	Carnevale 2020	At Home Testing for Sexually Transmitted Infections During the COVID-19 Pandemic
Human Immondeficiency Virus (HIV)	Jenness 2020	Projected HIV and Bacterial STI Incidence Following COVID-Related Sexual Distancing and Clinical Service Interruption
Human Immondeficiency Virus (HIV)	Harkness 2020	Understanding the Impact of COVID-19 on Latino Sexual Minority Men in a US HIV Hot Spot
Human Immondeficiency Virus (HIV)	Hammoud 2020	Physical Distancing Due to COVID-19 Disrupts Sexual Behaviors Among Gay and Bisexual Men in Australia: Implications for Trends in HIV and Other Sexually Transmissible Infections
Human Immondeficiency Virus (HIV)	Hammoud 2020	Substantial decline in use of HIV pre-exposure prophylaxis (PrEP) following introduction of COVID-19 physical distancing restrictions in Australia: Results from a prospective observational study of gay and bisexual men
Human Immondeficiency Virus (HIV)	Gillespie 2020	Early impact of COVID-19 social distancing measures on reported sexual behaviour of HIV pre-exposure prophylaxis users in Wales
Human Immondeficiency Virus (HIV)	Gichuna 2020	Access to Healthcare in a time of COVID-19: Sex Workers in Crisis in Nairobi, Kenya
Human Immondeficiency Virus (HIV)	Bulled 2020	In the shadow of HIV & TB: A commentary on the COVID epidemic in South Africa
Human Immondeficiency Virus (HIV)	Armstrong 2020	Innovations in HIV care delivery during the COVID-19 pandemic: Policies to strengthen the Ending the Epidemic Initiative - A Policy Paper of the Infectious Diseases Society of America and the HIV Medicine Association
Human Immondeficiency Virus (HIV)	Giuliani 2020	Ensuring retention in care for people living with HIV during the COVID-19 pandemic in Rome, Italy
Human Immondeficiency Virus (HIV)	Chow 2020	Changing the Use of HIV Pre-exposure Prophylaxis Among Men Who Have Sex With Men During the COVID-19 Pandemic in Melbourne, Australia
Human Immondeficiency Virus (HIV)	Chow 2020	Postexposure prophylaxis during COVID-19 lockdown in Melbourne, Australia
Human Immondeficiency Virus (HIV)	Brey 2020	Home delivery of medication during Coronavirus disease 2019, Cape Town, South Africa: Short report
Human Immondeficiency Virus (HIV)	Booton 2020	Estimating the impact of disruptions due to COVID-19 on HIV transmission and control among men who have sex with men in China
Human Immondeficiency Virus (HIV)	Ballivian 2020	Impact of COVID-19-related stress and lockdown on mental health among people living with HIV in Argentina
Human Immondeficiency Virus (HIV)	Algarin 2020	Symptoms, Stress, and HIV-Related Care Among Older People Living with HIV During the COVID-19 Pandemic, Miami, Florida
Human Immondeficiency Virus (HIV)	Ahmed 2020	Impact of the societal response to COVID-19 on access to healthcare for non-COVID-19 health issues in slum communities of Bangladesh, Kenya, Nigeria and Pakistan: results of pre-COVID and COVID-19 lockdown stakeholder engagements
Human Immondeficiency Virus (HIV)	Rozanova 2020	Social Support is Key to Retention in Care during Covid-19 Pandemic among Older People with HIV and Substance Use Disorders in Ukraine
Human Immondeficiency Virus (HIV)	Shilo 2020	COVID-19 and the Changes in the Sexual Behavior of Men Who Have Sex With Men: Results of an Online Survey
Human Immondeficiency Virus (HIV)	Siedner 2020	Access to primary healthcare during lockdown measures for COVID-19 in rural South Africa: an interrupted time series analysis
Human Immondeficiency Virus (HIV)	Siedner 2020	Access to primary healthcare during lockdown measures for COVID-19 in rural South Africa: a longitudinal cohort study
Human Immondeficiency Virus (HIV)	SieweFodjo 2020	Impact of the COVID-19 Pandemic on the Medical Follow-up and Psychosocial Well-Being of People Living With HIV: A Cross-Sectional Survey
Human Immondeficiency Virus (HIV)	Darcis 2020	Impact of coronavirus pandemic and containment measures on HIV diagnosis
Human Immondeficiency Virus (HIV)	Dourado 2020	Adapting to the COVID-19 Pandemic: Continuing HIV Prevention Services for Adolescents Through Telemonitoring, Brazil
Human Immondeficiency Virus (HIV)	Bell 2020	Predicting the Impact of COVID-19 and the Potential Impact of the Public Health Response on Disease Burden in Uganda
Human Immondeficiency Virus (HIV)	Berman 2020	Social Distancing to Mitigate COVID-19 Risks Is Associated With COVID-19 Discriminatory Attitudes Among People Living with HIV
Human Immondeficiency Virus (HIV)	Sanchez 2020	Characterizing the Impact of COVID-19 on Men Who Have Sex with Men Across the United States in April, 2020
Human Immondeficiency Virus (HIV)	SÃ¡nchez-Rubio 2020	HIV postexposure prophylaxis during the COVID-19 pandemic: experience from Madrid
Human Immondeficiency Virus (HIV)	Santos 2020	Economic, Mental Health, HIV Prevention and HIV Treatment Impacts of COVID-19 and the COVID-19 Response on a Global Sample of Cisgender Gay Men and Other Men Who Have Sex with Men
Human Immondeficiency Virus (HIV)	Nyoni 2020	COVID-19-Compliant Strategies for Supporting Treatment Adherence Among People Living with HIV in Sub-Saharan Africa
Human Immondeficiency Virus (HIV)	Odhiambo 2020	Implementation of HIV care in Western Kenya during corona virus disease 2019 response
Human Immondeficiency Virus (HIV)	Odinga 2020	HIV testing amid COVID-19: community efforts to reach men who have sex with men in three Kenyan counties
Human Immondeficiency Virus (HIV)	Khan 2020	Mitigating the impact of COVID-19 on tuberculosis and HIV services: a cross-sectional survey of 669 health professionals in 64 low and middle-income countries
Human Immondeficiency Virus (HIV)	Jewell 2020	The Potential Impact of Interruptions to HIV Services: A Modelling Case Study for South Africa
Human Immondeficiency Virus (HIV)	Stover 2020	Estimation of the Potential Impact of COVID-19 Responses on the HIV Epidemic: Analysis using the Goals Model
Human Immondeficiency Virus (HIV)	Rao 2020	Potential interruptions in HIV prevention and treatment services for gay, bisexual, and other men who have sex with men associated with COVID-19
Human Immondeficiency Virus (HIV)	Mitchell 2020	Estimating the potential impact of COVID-19-related disruptions on HIV incidence and mortality among men who have sex with men in the United States: a modelling study
Human Immondeficiency Virus (HIV)	Ejima 2020	HIV testing by public health centers and municipalities, and new HIV cases during the COVID-19 pandemic in Japan
Human Immondeficiency Virus (HIV)	deSousa 2020	Casual sex among MSM during the period of social isolation in the COVID-19 pandemic: Nationwide study in Brazil and Portugal
Human Immondeficiency Virus (HIV)	Bell 2020	COVID-19 in Uganda: Predicting the impact of the disease and public health response on disease burden
Tuberculosis	Zumla 2020	COVID-19 and tuberculosis-threats and opportunities
Tuberculosis	Yasri 2020	Tuberculosis and novel Wuhan coronavirus infection: Pathological interrelationship
Tuberculosis	Nature Editorial 2020	How to stop COVID-19 fuelling a resurgence of AIDS, malaria and tuberculosis
Tuberculosis	Tamuzi 2020	Implications of COVID-19 in high burden countries for HIV/TB: A systematic review of evidence
Tuberculosis	Shen 2020	Continuity of services for patients with tuberculosis in China in the COVID-19 era
Tuberculosis	Yadav 2020	COVID-19: Avoiding a second tragedy in a tuberculosis burdened country
Tuberculosis	Wingfield 2020	Tackling two pandemics: a plea on World Tuberculosis Day
Tuberculosis	Watts 2020	Responding to COVID-19: adjusting TB services in a low-burden setting
Tuberculosis	Visca 2020	Tuberculosis in the time of COVID-19: quality of life and digital innovation
Tuberculosis	Togun 2020	Anticipating the impact of the COVID-19 pandemic on TB patients and TB control programmes
Tuberculosis	Singh 2020	Severe acute respiratory syndrome coronavirus-2 and pulmonary tuberculosis: convergence can be fatal
Tuberculosis	Senoo 2020	Prioritizing infants in a time of Bacille Calmette-Guérin vaccine shortage caused by premature expectations against COVID-19
Tuberculosis	Sayo 2020	COVID-19 screening on a tuberculosis ward in Manila, the Philippines
Tuberculosis	Sasidharan 2020	Ebola, COVID-19 and Africa: What we expected and what we got
Tuberculosis	Rusen 2020	Challenges in Tuberculosis Clinical Trials in the Face of the COVID-19 Pandemic: A Sponsor's Perspective
Tuberculosis	Rossouw 2020	Comorbidity in context: Part 2. Ethicolegal considerations around HIV and tuberculosis during the COVID-19 pandemic in South Africa
Tuberculosis	Ribeiro 2020	Concerns about COVID-19 and tuberculosis in Brazil: Social and public health impacts
Tuberculosis	Prasad 2020	Tuberculosis and COVID-19 in India: Challenges and opportunities
Tuberculosis	Pang 2020	Impact of COVID-19 on tuberculosis control in China
Tuberculosis	Ong 2020	Epidemic and pandemic viral infections: impact on tuberculosis and the lung: A consensus by the World Association for Infectious Diseases and Immunological Disorders (WAidid), Global Tuberculosis Network (GTN), and members of the European Society of Clinical Microbiology and Infectious Diseases Study Group for Mycobacterial Infections (ESGMYC)
Tuberculosis	Nordling 2020	Tested by HIV and TB, South Africa confronts new pandemic
Tuberculosis	Sands 2020	HIV, tuberculosis, and malaria: how can the impact of COVID-19 be minimised?
Tuberculosis	Ongole 2020	Sustaining essential healthcare in Africa during the COVID-19 pandemic
Tuberculosis	Nachega 2020	From Easing Lockdowns to Scaling-Up Community-Based COVID-19 Screening, Testing, and Contact Tracing in Africa - Shared Approaches, Innovations, and Challenges to Minimize Morbidity and Mortality
Tuberculosis	Mukwenha 2020	Maintaining robust HIV and tuberculosis services in the COVID-19 era: A public health dilemma in Zimbabwe
Tuberculosis	Moran 2020	Learning from tuberculosis: COVID-19 highlights the need for more robust infection control policy
Tuberculosis	Mohammed 2020	Containment of COVID-19 in Ethiopia and implications for tuberculosis care and research
Tuberculosis	Mejia 2020	Global COVID-19 Efforts as the Platform to Achieving the Sustainable Development Goals
Tuberculosis	Nindrea 2020	Survey data of multidrug-resistant tuberculosis, Tuberculosis patients characteristics and stress resilience during COVID-19 pandemic in West Sumatera Province, Indonesia
Tuberculosis	Namkoong 2020	Concern over a COVID-19-related BCG shortage
Tuberculosis	Migliori 2020	Worldwide Effects of Coronavirus Disease Pandemic on Tuberculosis Services, January-April 2020
Tuberculosis	McQuaid 2020	The potential impact of COVID-19-related disruption on tuberculosis burden
Tuberculosis	Mateiro	Tuberculosis - Reaping benefits from COVID-19 in Portugal
Tuberculosis	Marimuthu 2020	COVID-19 and tuberculosis: A mathematical model based forecasting in Delhi, India
Tuberculosis	Magro 2020	Impact of the SARS-CoV-2 epidemic on tuberculosis treatment outcome in Northern Italy
Tuberculosis	Louie 2020	A decrease in tuberculosis evaluations and diagnoses during the COVID-19 pandemic
Tuberculosis	Liu 2020	Collateral Impact of the Covid-19 Pandemic on Tuberculosis Control in Jiangsu Province, China
Tuberculosis	Kumar 2020	Tuberculosis During Covid-19 Pandemic: Challenges and Opportunities
Tuberculosis	Manyazewal 2020	The fight to end tuberculosis must not be forgotten in the COVID-19 outbreak
Tuberculosis	Malik 2020	Tuberculosis control and care in the era of COVID-19
Tuberculosis	Madhi 2020	COVID-19 lockdowns in low- and middle-income countries: Success against COVID-19 at the price of greater costs
Tuberculosis	Lai 2020	The COVID-19 pandemic and tuberculosis in Taiwan
Tuberculosis	Kwak 2020	Effect of COVID-19 on Tuberculosis Notification, South Korea
Tuberculosis	Keddy 2020	Developing health policies in patients presenting with SARS-CoV-2: consider tuberculosis
Tuberculosis	Kay 2020	It Ain't Over Till It's Over: The Triple Threat of COVID-19, TB, and HIV
Tuberculosis	Katsidzira 2020	The SARS-CoV-2 epidemic in Zimbabwe: Quo vadis?
Tuberculosis	Jain 2020	Tuberculosis in the era of COVID-19 in India
Tuberculosis	Hogan 2020	Potential impact of the COVID-19 pandemic on HIV, tuberculosis, and malaria in low-income and middle-income countries: a modelling study
Tuberculosis	Koura 2020	COVID-19 in Africa: community and digital technologies for tuberculosis management
Tuberculosis	Komiya 2020	The COVID-19 pandemic and the true incidence of Tuberculosis in Japan
Tuberculosis	Khan 2020	Mitigating the impact of COVID-19 on tuberculosis and HIV services: a cross-sectional survey of 669 health professionals in 64 low and middle-income countries
Tuberculosis	Jamal 2020	COVID-19: ensuring continuity of TB services in the private sector
Tuberculosis	Islam 2020	Extensively Drug-Resistant Tuberculosis in the Time of COVID-19-How has the Landscape Changed for Pakistan?
Tuberculosis	Glaziou 2020	Predicted impact of the COVID-19 pandemic on global tuberculosis deaths in 2020
Tuberculosis	Dzinamarira 2020	COVID-19: A perspective on Africa's capacity and response
Tuberculosis	Dookie 2020	Tuberculosis Elimination in the Era of COVID-19: A Moving Target
Tuberculosis	Cronin 2020	Notes from the Field: Effects of the COVID-19 Response on Tuberculosis Prevention and Control Efforts - United States, March-April 2020
Tuberculosis	Cox 2020	Critical changes to services for TB patients during the COVID-19 pandemic
Tuberculosis	Coronel	Thinking about tuberculosis in times of Covid-19
Tuberculosis	Gupta 2020	Impact of COVID-19 on tuberculosis services in India
Tuberculosis	Datta 2020	The untimely demise of the TB Free block model in the wake of coronavirus disease 2019 in India
Tuberculosis	Coker 2020	Things must not fall apart: the ripple effects of the COVID-19 pandemic on children in sub-Saharan Africa
Tuberculosis	Cilloni 2020	The potential impact of the COVID-19 pandemic on the tuberculosis epidemic a modelling analysis
Tuberculosis	Cilloni 2020	The potential impact of the COVID-19 pandemic on tuberculosis: a modelling analysis
Tuberculosis	Chopra 2020	COVID 19 and tuberculosis
Tuberculosis	Chen 2020	Insight into the impact of the COVID-19 epidemic on tuberculosis burden in China
Tuberculosis	Chatterjee 2020	Community preparedness for COVID-19 and frontline health workers in Chhattisgarh
Tuberculosis	Can	Tuberculosis and COVID-19: An overlapping situation during pandemic
Tuberculosis	Chiang 2020	The impact of COVID-19 and the restoration of tuberculosis services in the Western Pacific Region
Tuberculosis	Chandir 2020	Impact of COVID-19 pandemic response on uptake of routine immunizations in Sindh, Pakistan: An analysis of provincial electronic immunization registry data
Tuberculosis	Burzynski 2020	Transforming essential services for tuberculosis during the COVID-19 pandemic: lessons from New York City
Tuberculosis	Buonsenso 2020	COVID-19 effects on tuberculosis care in Sierra Leone
Tuberculosis	Bulled 2020	In the shadow of HIV & TB: A commentary on the COVID epidemic in South Africa
Tuberculosis	Brey 2020	Home delivery of medication during Coronavirus disease 2019, Cape Town, South Africa: Short report
Tuberculosis	Bogorodckaya 2020	Collaboration in TB and COVID-19 control in Moscow
Tuberculosis	Biggs 2020	Government advice needed on TB testing during Covid-19 outbreak
Tuberculosis	Bhatia 2020	Mitigating the impact of the COVID-19 pandemic on progress towards ending tuberculosis in the WHO South-East Asia Region
Tuberculosis	Alagna 2020	Celebrating World Tuberculosis Day at the time of COVID-19
Tuberculosis	Abdool	COVID-19 affects HIV and tuberculosis care
Tuberculosis	Biggs 2020	Ongoing TB testing during Covid-19 restrictions
Tuberculosis	Ahmed 2020	Impact of the societal response to COVID-19 on access to healthcare for non-COVID-19 health issues in slum communities of Bangladesh, Kenya, Nigeria and Pakistan: results of pre-COVID and COVID-19 lockdown stakeholder engagements
Tuberculosis	Adwibowo 2020	Machine learning and AI aided tool to differentiate COVID 19 and non-COVID 19 lung CXR
Tuberculosis	Adewole 2020	Impact of COVID-19 on TBcare: experiences ofa treatment centre in Nigeria
Malaria	Adena 2020	Chloroquine and Hydroxychloroquine for the Prevention or Treatment of COVID-19 in Africa: Caution for Inappropriate Off-label Use in Healthcare Settings
Malaria	Amimo 2020	What does the COVID-19 pandemic mean for HIV, tuberculosis, and malaria control?
Malaria	Ansumana 2020	Effects of disruption from COVID-19 on antimalarial strategies
Malaria	Bell 2020	Predicting the Impact of COVID-19 and the Potential Impact of the Public Health Response on Disease Burden in Uganda
Malaria	Beshir 2020	Emergence of Undetectable Malaria Parasites: A Threat under the Radar amid the COVID-19 Pandemic?
Malaria	Bull-Otterson 2020	Hydroxychloroquine and Chloroquine Prescribing Patterns by Provider Specialty Following Initial Reports of Potential Benefit for COVID-19 Treatment - United States, January-June 2020
Malaria	Buonsenso 2020	Child Healthcare and Immunizations in Sub-Saharan Africa During the COVID-19 Pandemic
Malaria	Buonsenso 2020	Management of malaria in children under 5-years-old during COVID-19 pandemic in Sierra Leone: a lesson learned?
Malaria	Chanda-Kapata	COVID-19 and malaria: A symptom screening challenge for malaria endemic countries
Malaria	Cox 2020	To dispense or not to dispense: Lessons to be learnt from ethical challenges faced by pharmacists in the COVID-19 pandemic
Malaria	Emmanuel Awucha 2020	Impact of the COVID-19 Pandemic on Consumers' Access to Essential Medicines in Nigeria
Malaria	Guerra 2020	Malaria vector control in sub-Saharan Africa in the time of COVID-19: no room for complacency
Malaria	Hogan 2020	Potential impact of the COVID-19 pandemic on HIV, tuberculosis, and malaria in low-income and middle-income countries: a modelling study
Malaria	Mejia 2020	Global COVID-19 Efforts as the Platform to Achieving the Sustainable Development Goals
Malaria	Mvumbi 2020	Mass intake of hydroxychloroquine or chloroquine in the present context of the Covid-19 outbreak: Possible consequences in endemic malaria settings
Malaria	Nakatani 2020	Global health landscape challenges triggered by COVID-19
Malaria	Nghochuzie 2020	Pausing the Fight Against Malaria to Combat the COVID-19 Pandemic in Africa: Is the Future of Malaria Bleak?
Malaria	Onovo 2020	Using Supervised Machine Learning and Empirical Bayesian Kriging to reveal Correlates and Patterns of COVID-19 Disease outbreak in sub-Saharan Africa: Exploratory Data Analysis
Malaria	Rodriguez-Valero 2020	Malaria prophylaxis approach during COVID-19 pandemic
Malaria	Rogerson 2020	Identifying and combating the impacts of COVID-19 on malaria
Malaria	Sasidharan 2020	Ebola, COVID-19 and Africa: What we expected and what we got
Malaria	Sehoole 2020	Pandemic burden in Sub-Saharan Africa and the right to health - The need for advocacy in the face of growing privatisation
Malaria	Sherrard-Smith 2020	The potential public health consequences of COVID-19 on malaria in Africa
Malaria	Torres 2020	Malaria Situation in the Peruvian Amazon during the COVID-19 Pandemic
Malaria	Weiss 2020	Indirect effects of the COVID-19 pandemic on malaria intervention coverage, morbidity, and mortality in Africa: a geospatial modelling analysis
Malaria	Zawawi 2020	The impact of COVID-19 pandemic on malaria elimination
Malaria	Abah 2020	Achieving HIV targets by 2030: the possibility of using debt relief funds for sustainable HIV treatment in sub-Saharan Africa
Malaria	Chiodini 2020	COVID-19 and the impact on malaria
Malaria	Coker 2020	Things must not fall apart: the ripple effects of the COVID-19 pandemic on children in sub-Saharan Africa
Malaria	Dandara 2020	COVID-19 Pandemic and Africa: From the Situation in Zimbabwe to a Case for Precision Herbal Medicine
Malaria	Di Gennaro 2020	Malaria and COVID-19: Common and Different Findings
Malaria	Dittrich 2020	Diagnosing malaria and other febrile illnesses during the COVID-19 pandemic
Malaria	Hajizadeh 2020	Is the New Coronavirus Disease (COVID-19) Pandemic Halted by Malaria Epidemics?
Malaria	Hardy 2020	[Epidemiological specificities of COVID-19 in Africa: Current or future public health concern?]
Malaria	Katsidzira 2020	The SARS-CoV-2 epidemic in Zimbabwe: Quo vadis?
Malaria	Kusotera 2020	Coronavirus-19 and malaria: The great mimics
Malaria	Lev 2020	Malaria in travellers in the time of corona
Malaria	Nachega 2020	From Easing Lockdowns to Scaling-Up Community-Based COVID-19 Screening, Testing, and Contact Tracing in Africa - Shared Approaches, Innovations, and Challenges to Minimize Morbidity and Mortality
Malaria	Napoli 2020	Global Spread of Coronavirus Disease 2019 and Malaria: An Epidemiological Paradox in the Early Stage of A Pandemic
Malaria	Ogunleye 2020	Response to the Novel Corona Virus (COVID-19) Pandemic Across Africa: Successes, Challenges, and Implications for the Future
Malaria	Poveda 2020	Concomitant Malaria, Dengue and COVID-19: An Extraordinary Challenge for Colombia's Public Health System
Malaria	Rahi 2020	Overlaying COVID-19 mitigation plans on malaria control infrastructures
Malaria	Rahi 2020	COVID-19 Mitigation Steps Provide a Blueprint for Malaria Control and Elimination
Malaria	Roberts 2020	Pandemic's fallout on malaria control appears limited so far
Malaria	Sands 2020	HIV, tuberculosis, and malaria: how can the impact of COVID-19 be minimised?
Malaria	Teboh-Ewungkem 2020	COVID-19 in malaria-endemic regions: potential consequences for malaria intervention coverage, morbidity, and mortality
Malaria	Thorton 2020	Covid-19: Keep essential malaria services going during pandemic, urges WHO
Malaria	Twahirwa Rwema 2020	COVID-19 Across Africa: Epidemiologic Heterogeneity and Necessity of Contextually Relevant Transmission Models and Intervention Strategies
Malaria	Wang 2020	Preparedness is essential for malaria-endemic regions during the COVID-19 pandemic
Malaria	Yanow 2020	Nonessential Research in the New Normal: The Impact of COVID-19
Sexual and Reproductive Health	Abdela 2020	Essential Healthcare Services in the Face of COVID-19 Prevention: Experiences from a Referral Hospital in Ethiopia
Sexual and Reproductive Health	Aiken 2020	Demand for Self-Managed Online Telemedicine Abortion in the United States During the Coronavirus Disease 2019 (COVID-19) Pandemic
Sexual and Reproductive Health	Ashish 2020	Effect of the COVID-19 pandemic response on intrapartum care, stillbirth, and neonatal mortality outcomes in Nepal: a prospective observational study
Sexual and Reproductive Health	Caruso 2020	Sexual activity and contraceptive use during social distancing and self-isolation in the COVID-19 pandemic
Sexual and Reproductive Health	Moreau 2020	Abortion regulation in Europe in the era of COVID-19: a spectrum of policy responses
Sexual and Reproductive Health	Rimmer 2020	Provision of obstetrics and gynaecology services during the COVID-19 pandemic: a survey of junior doctors in the UK National Health Service
Sexual and Reproductive Health	Siedner 2020	Access to primary healthcare during lockdown measures for COVID-19 in rural South Africa: an interrupted time series analysis
Sexual and Reproductive Health	Yuksel 2020	Effect of the COVID-19 pandemic on female sexual behavior
Sexual and Reproductive Health	Fulcher 2020	State and federal abortion restrictions increase risk of COVID-19 exposure by mandating unnecessary clinic visits
Sexual and Reproductive Health	Riley 2020	Estimates of the Potential Impact of the COVID-19 Pandemic on Sexual and Reproductive Health In Low- and Middle-Income Countries
Sexual and Reproductive Health	Roberton 2020	Early estimates of the indirect effects of the COVID-19 pandemic on maternal and child mortality in low-income and middle-income countries: a modelling study
Sexual and Reproductive Health	Semaan 2020	Voices from the frontline: findings from a thematic analysis of a rapid online global survey of maternal and newborn health professionals facing the COVID-19 pandemic
Sexual and Reproductive Health	Davis-Floyd 2020	Pregnancy, Birth and the COVID-19 Pandemic in the United States
Sexual and Reproductive Health	Abdelbadee 2020	Impact of COVID-19 on reproductive health and maternity services in low resource countries
Sexual and Reproductive Health	Ahmed 2020	How the COVID-19 response is altering the legal and regulatory landscape on abortion
Sexual and Reproductive Health	Akseer 2020	COVID-19 pandemic and mitigation strategies: implications for maternal and child health and nutrition
Sexual and Reproductive Health	Bahamondes 2020	Family planning: an essential health activity in the pandemic of SARS-CoV-2
Sexual and Reproductive Health	Bateson 2020	The impact of COVID-19 on contraception and abortion care policy and practice: experiences from selected countries
Sexual and Reproductive Health	Bayefsky 2020	Abortion during the Covid-19 Pandemic - Ensuring Access to an Essential Health Service
Sexual and Reproductive Health	Bellizzi 2020	Access to modern methods of contraception in Italy: Will the COVID-19 pandemic be aggravating the issue?
Sexual and Reproductive Health	Benova 2020	A call to action: Documenting and sharing solutions and adaptations in sexual, reproductive, maternal and newborn health care provision during the COVID-19 pandemic
Sexual and Reproductive Health	Caruana-Finkel 2020	Abortion in the time of COVID-19: perspectives from Malta
Sexual and Reproductive Health	Church 2020	Reproductive health under COVID-19 - challenges of responding in a global crisis
Sexual and Reproductive Health	Cioffi 2020	COVID-19 and abortion: The importance of guaranteeing a fundamental right
Sexual and Reproductive Health	Cohen 2020	Special ambulatory gynecologic considerations in the era of coronavirus disease 2019 (COVID-19) and implications for future practice
Sexual and Reproductive Health	Comeau 2020	COVID-19 fears may widen gaps in early pregnancy care
Sexual and Reproductive Health	Dahlen 2020	How COVID-19 Highlights an Ongoing Pandemic of Neglect and Oppression When It Comes to Women's Reproductive Rights
Sexual and Reproductive Health	Diamond 2020	Impact of COVID-19 on the Perinatal Period Through a Biopsychosocial Systemic Framework
Sexual and Reproductive Health	Donley 2020	The legal and medical necessity of abortion care amid the COVID-19 pandemic
Sexual and Reproductive Health	Evans 2020	COVID-19 Highlights the Policy Barriers and Complexities of Postpartum Sterilization
Sexual and Reproductive Health	Fay 2020	The no-test abortion is a patient-centered abortion
Sexual and Reproductive Health	Fruzzetti 2020	Contraception during Coronavirus-Covid 19 pandemia. Recommendations of the Board of the Italian Society of Contraception
Sexual and Reproductive Health	Gildner 2020	Maternal and child health during the COVID-19 pandemic: Contributions in the field of human biology
Sexual and Reproductive Health	Graham 2020	Protecting hard-won gains for mothers and newborns in low-income and middle-income countries in the face of COVID-19: call for a service safety net
Sexual and Reproductive Health	Green 2020	Providing women's health care during COVID-19: Personal and professional challenges faced by health workers
Sexual and Reproductive Health	Gross 2020	Rethinking "Elective" Procedures for Women's Reproduction during Covid-19
Sexual and Reproductive Health	Hofman 2020	The unanticipated costs of COVID-19 to South Africa's quadruple disease burden
Sexual and Reproductive Health	Jolivet 2020	Upholding Rights Under COVID-19: The Respectful Maternity Care Charter
Sexual and Reproductive Health	Jones 2020	COVID-19 Abortion Bans and Their Implications for Public Health
Sexual and Reproductive Health	Karkee 2020	Providing maternal health services during the COVID-19 pandemic in Nepal
Sexual and Reproductive Health	Kasaven 2020	Implications for the future of Obstetrics and Gynaecology following the COVID-19 pandemic: a commentary
Sexual and Reproductive Health	Kimani 2020	Maternal and newborn care during the COVID-19 pandemic in Kenya: re-contextualising the community midwifery model
Sexual and Reproductive Health	Kumar 2020	Now is the time: a call for increased access to contraception and safe abortion care during the COVID-19 pandemic
Sexual and Reproductive Health	Kumar 2020	COVID 19 era: a beginning of upsurge in unwanted pregnancies, unmet need for contraception and other women related issues
Sexual and Reproductive Health	Lazenby 2020	Clinical nursing and midwifery education in the pandemic age
Sexual and Reproductive Health	Lowe 2020	Preparing maternity for COVID-19: A translational simulation approach
Sexual and Reproductive Health	Makins 2020	The negative impact of COVID-19 on contraception and sexual and reproductive health: Could immediate postpartum LARCs be the solution?
Sexual and Reproductive Health	McSpedon 2020	Reproductive Care During COVID-19
Sexual and Reproductive Health	Pallangyo 2020	The impact of covid-19 on midwives' practice in Kenya, Uganda and Tanzania: A reflective account
Sexual and Reproductive Health	Pfitzer 2020	Opportunities and Challenges of Delivering Postabortion Care and Postpartum Family Planning During the COVID-19 Pandemic
Sexual and Reproductive Health	Robinson 2020	Preserving and advocating for essential care for women during the coronavirus disease 2019 pandemic
Sexual and Reproductive Health	Romanis 2020	Legal and policy responses to the delivery of abortion care during COVID-19
Sexual and Reproductive Health	Romanis 2020	COVID-19 and reproductive justice in Great Britain and the United States: ensuring access to abortion care during a global pandemic
Sexual and Reproductive Health	Ruggiero 2020	Access to later abortion in the United States during COVID-19: challenges and recommendations from providers, advocates, and researchers
Sexual and Reproductive Health	Sackeim 2020	Protecting Access To Abortion During The COVID-19 Pandemic
Sexual and Reproductive Health	Simsek 2020	Maternal and fetal outcomes of COVID-19, SARS, and MERS: a narrative review on the current knowledge
Sexual and Reproductive Health	Skuster 2020	Relics of imperialism: US foreign policy on abortion in the COVID era
Sexual and Reproductive Health	Suzumori 2020	Management strategy of pregnant women during COVID-19 pandemic
Sexual and Reproductive Health	Tang 2020	Sexual and reproductive health (SRH): a key issue in the emergency response to the coronavirus disease (COVID- 19) outbreak
Sexual and Reproductive Health	Todd-Gher 2020	Abortion in the context of COVID-19: a human rights imperative
Sexual and Reproductive Health	Townsend 2020	In the response to COVID-19, we can't forget health system commitments to contraception and family planning
Sexual and Reproductive Health	Vora 2020	Impact of COVID-19 on family planning services in India
Sexual and Reproductive Health	Wangamati 2020	The ramifications of COVID-19 on maternal health in Kenya
Sexual and Reproductive Health	Weinberger 2020	Doing Things Differently: What It Would Take to Ensure Continued Access to Contraception During COVID-19
Sexual and Reproductive Health	Wenham 2020	Women are most affected by pandemics - lessons from past outbreaks
Sexual and Reproductive Health	Yoshikawa 2020	Effects of the Global Coronavirus Disease-2019 Pandemic on Early Childhood Development: Short- and Long-Term Risks and Mitigating Program and Policy Actions
Sexual and Reproductive Health	Coxon 2020	The impact of the coronavirus (COVID-19) pandemic on maternity care in Europe
Sexual and Reproductive Health	Gildner 2020	Birth plan alterations among American women in response to COVID-19
Sexual and Reproductive Health	Thomson-Glover 2020	Coronavirus (COVID-19) and young people's sexual health
Sexual and Reproductive Health	Ferreira-Filho 2020	Contraception and reproductive planning during the COVID-19 pandemic
Sexual and Reproductive Health	Rochelson 2020	The care of pregnant women during the COVID-19 pandemic - response of a large health system in metropolitan New York
Sexual and Reproductive Health	Hall 2020	Centring sexual and reproductive health and justice in the global COVID-19 response
Sexual and Reproductive Health	Purdy 2020	How will COVID-19 affect global access to contraceptives—and what can we do about it?
Sexual and Reproductive Health	Aiken 2020	Demand for Self-Managed Online Telemedicine Abortion in Eight European Countries During the COVID-19 Pandemic: A Regression Discontinuity Analysis
Sexual and Reproductive Health	Coombe 2020	The impact of COVID-19 on the reproductive health of people living in Australia: findings from an online survey
Sexual and Reproductive Health	Assefa 2020	The impact of COVID-19 infection on maternal and reproductive health care services in governmental health institutions of Dessie town, North-East Ethiopia, 2020 G.C
Sexual and Reproductive Health	Shikuku 2020	Early indirect impact of COVID-19 pandemic on utilization and outcomes of reproductive, maternal, newborn, child and adolescent health services in Kenya
Sexual and Reproductive Health	Erlank 2020	Early medical abortion using telemedicine – acceptability to patients
Sexual and Reproductive Health	Dasgupta 2020	The impact of the COVID-19 crisis on meeting needs for family planning: a global scenario by contraceptive methods used [version 2; peer review: 3 approved with reservations]
Nutrition	Akseer 2020	COVID-19 pandemic and mitigation strategies: implications for maternal and child health and nutrition
Nutrition	Brizi 2021	Do I have enough food? How need for cognitive closure and gender impact stockpiling and food waste during the COVID-19 pandemic: A cross-national study in India and the United States of America
Nutrition	Hakeem 2020	Beyond transmission: Dire need for integration of nutrition interventions in COVID-19 pandemic-response strategies in Developing Countries like Pakistan
Nutrition	Heck 2020	Resilient agri-food systems for nutrition amidst COVID-19: evidence and lessons from food-based approaches to overcome micronutrient deficiency and rebuild livelihoods after crises
Nutrition	Kabir 2020	COVID-19, economic impact and child mortality: A global concern
Nutrition	Kalu 2020	COVID-19 in Nigeria: a disease of hunger
Nutrition	Lobascio 2020	Providing nutritional care to cancer patients during the COVID-19 pandemic: an Italian perspective
Nutrition	Masonbrink 2020	Advocating for Children During the COVID-19 School Closures
Nutrition	Mayurasakorn 2020	School closure, COVID-19 and lunch programme: Unprecedented undernutrition crisis in low-middle income countries
Nutrition	Nagata 2020	Perspective: The Convergence of Coronavirus Disease 2019 (COVID-19) and Food Insecurity in the United States
Nutrition	Panthi 2020	An urgent call to address the nutritional status of women and children in Nepal during COVID-19 crises
Nutrition	Robertson 2020	Early estimates of the indirect effects of the COVID-19 pandemic on maternal and child mortality in low-income and middle-income countries: a modelling study
Nutrition	Sidor 2020	Dietary Choices and Habits during COVID-19 Lockdown: Experience from Poland
